# Supplementary material for: Environmental, Climatic, and Parasite Molecular Factors Impacting the Incidence of Cutaneous Leishmaniasis Due to Leishmania tropica in Three Moroccan Foci
Source: Microorganisms. 2022 Aug 25;10(9):1712. doi: 10.3390/microorganisms10091712 (PMC9506065; doi:10.3390/microorganisms10091712)
Supplement: Supplementary file 1 [file microorganisms-10-01712-s001.zip]

Archive with 1 entries (1 files):
- microorganisms-1862400-supplementary.pdf
